# Supplementary material for: A dataset on human navigation strategies in foreign networked systems
Source: Sci Data. 2018 Mar 13;5:180037. doi: 10.1038/sdata.2018.37 (PMC5848790; doi:10.1038/sdata.2018.37)
Supplement: Supplementary file 1 [file sdata201837-isa1.zip]

Archive with 3 entries (3 files):
- i_Investigation.txt
- s_study_Gulyas.txt
- a_assay_Gulyas.txt
