# Supplementary material for: A dataset on human navigation strategies in foreign networked systems
Source: Sci Data. 2018 Mar 13;5:180037. doi: 10.1038/sdata.2018.37 (PMC5848790; doi:10.1038/sdata.2018.37)
Supplement: Supplementary file 1 [file sdata201837-isa1.zip › i_Investigation.txt]

# Investigation File generated for Scientific Data with Investigation File Authoring Tool version 0.1.0 on 06/02/2018 - This metadata file is CC0
ONTOLOGY SOURCE REFERENCE
Term Source Name	NCBITAXON	OBI	ERO	NCIT
Term Source File	http://data.bioontology.org/ontologies/NCBITAXON	http://data.bioontology.org/ontologies/OBI	http://data.bioontology.org/ontologies/ERO	http://data.bioontology.org/ontologies/NCIT
Term Source Version	2016AB	2014-08-18	2013-08-02	17.06d
Term Source Description	National Center for Biotechnology Information (NCBI) Organismal Classification	Ontology for Biomedical Investigations	Eagle-I Research Resource Ontology	National Cancer Institute Thesaurus
INVESTIGATION
Investigation Identifier
Investigation Title
Investigation Description
Investigation Submission Date
Investigation Public Release Date
INVESTIGATION PUBLICATIONS
Investigation PubMed ID
Investigation Publication DOI
Investigation Publication Author List
Investigation Publication Title
Investigation Publication Status
Investigation Publication Status Term Accession Number
Investigation Publication Status Term Source REF
INVESTIGATION CONTACTS
Investigation Person Last Name
Investigation Person Mid Initials
Investigation Person First Name
Investigation Person Address
Investigation Person Phone
Investigation Person Fax
Investigation Person Email
Investigation Person Affiliation
Investigation Person Roles
Investigation Person Roles Term Accession Number
Investigation Person Roles Term Source REF
STUDY
Study Identifier	10.1038/sdata.2018.37
Study Title	A dataset on human navigation strategies in foreign networked systems
Study Submission Date	27/09/2017
Study Public Release Date	13/03/2018
Study Description	http://www.nature.com/articles/sdata201837#abstract
Study File Name	s_study_Gulyas.txt
Comment[Subject Keywords]	//;///;///
Comment[Manuscript Licence]	CC BY-4.0
Comment[Experimental Metadata Licence]	CC0
Comment[Supplementary Information File Name]		Supplementary Information
Comment[Supplementary Information File Type]	x-zip-compressed	pdf
Comment[Supplementary Information File URL]	http://www.nature.com/articles/sdata201837#supplementary-information	http://www.nature.com/articles/sdata201837#supplementary-information
Comment[Data Repository]	Open Science Framework
Comment[Data Record Accession]	doi:10.17605/OSF.IO/JTYVD
Comment[Data Record URI]	http://dx.doi.org/10.17605/OSF.IO/JTYVD
STUDY DESIGN DESCRIPTORS
Study Design Type	observation design	network analysis objective
Study Design Type Term Accession Number	OBI:0300311	ERO:0100103
Study Design Type Term Source REF	OBI	ERO
STUDY PUBLICATIONS
Study PubMed ID
Study Publication DOI
Study Publication Author List
Study Publication Title
Study Publication Status
Study Publication Status Term Accession Number
Study Publication Status Term Source REF
STUDY FACTORS
Study Factor Name
Study Factor Type
Study Factor Type Term Accession Number
Study Factor Type Term Source REF
STUDY ASSAYS
Study Assay Measurement Type	Navigation
Study Assay Measurement Type Term Accession Number	NCIT:C84954
Study Assay Measurement Type Term Source REF	NCIT
Study Assay Technology Type	data collection method
Study Assay Technology Type Term Accession Number	ERO:0001932
Study Assay Technology Type Term Source REF	ERO
Study Assay Technology Platform	""
Study Assay File Name	a_assay_Gulyas.txt
STUDY PROTOCOLS
Study Protocol Name	Participants	Interpretation of the data
Study Protocol Type	selection	data transformation
Study Protocol Type Term Accession Number	OBI:0001928	OBI:0200000
Study Protocol Type Term Source REF	OBI	OBI
Study Protocol Description		
Study Protocol URI	""	""
Study Protocol Version		
Study Protocol Parameters Name	""	""
Study Protocol Parameters Name Term Accession Number	""	""
Study Protocol Parameters Name Term Source REF	""	""
Study Protocol Components Name	""	""
Study Protocol Components Type	""	""
Study Protocol Components Type Term Accession Number	""	""
Study Protocol Components Type Term Source REF	""	""
STUDY CONTACTS
Study Person Last Name	Kőrösi	Csoma	Rétvári	Heszberger	Bíró	Tapolcai	Pelle	Klajbár	Novák	Halasi	Gulyás
Study Person First Name	Attila	Attila	Gábor	Zalán	József	János	István	Dávid	Márton	Valentina	András
Study Person Mid Initials											
Study Person Email	""	""	""	""	""	""	""	""	""	""	gulyas@tmit.bme.hu
Study Person Phone											
Study Person Fax											
Study Person Address											
Study Person Affiliation	MTA-BME Information Systems Research Group, Department of Telecommunications and Media Informatics, Budapest University of Technology and Economics, H-1117 Budapest, Magyar tudósok krt. 2, Hungary	MTA-BME Information Systems Research Group, Department of Telecommunications and Media Informatics, Budapest University of Technology and Economics, H-1117 Budapest, Magyar tudósok krt. 2, Hungary	MTA-BME Information Systems Research Group, Department of Telecommunications and Media Informatics, Budapest University of Technology and Economics, H-1117 Budapest, Magyar tudósok krt. 2, Hungary	MTA-BME Information Systems Research Group, Department of Telecommunications and Media Informatics, Budapest University of Technology and Economics, H-1117 Budapest, Magyar tudósok krt. 2, Hungary	MTA-BME Information Systems Research Group, Department of Telecommunications and Media Informatics, Budapest University of Technology and Economics, H-1117 Budapest, Magyar tudósok krt. 2, Hungary	MTA-BME Information Systems Research Group, Department of Telecommunications and Media Informatics, Budapest University of Technology and Economics, H-1117 Budapest, Magyar tudósok krt. 2, Hungary	MTA-BME Information Systems Research Group, Department of Telecommunications and Media Informatics, Budapest University of Technology and Economics, H-1117 Budapest, Magyar tudósok krt. 2, Hungary	MTA-BME Information Systems Research Group, Department of Telecommunications and Media Informatics, Budapest University of Technology and Economics, H-1117 Budapest, Magyar tudósok krt. 2, Hungary	MTA-BME Information Systems Research Group, Department of Telecommunications and Media Informatics, Budapest University of Technology and Economics, H-1117 Budapest, Magyar tudósok krt. 2, Hungary	Eötvös Loránd University, Department of Operations Research, H-1117 Budapest, Pázmány Péter sétány 1/C, Hungary	MTA-BME Information Systems Research Group, Department of Telecommunications and Media Informatics, Budapest University of Technology and Economics, H-1117 Budapest, Magyar tudósok krt. 2, Hungary
Study Person Roles											
Study Person Roles Term Accession Number											
Study Person Roles Term Source REF											
Comment[Study Person ORCID]											
Comment[Funder]											
Comment[FundRef ID]											
Comment[Funder Term Source REF]											
Comment[Grant Identifier]											
