# Supplementary material for: A dataset on human navigation strategies in foreign networked systems
Source: Sci Data. 2018 Mar 13;5:180037. doi: 10.1038/sdata.2018.37 (PMC5848790; doi:10.1038/sdata.2018.37)
Supplement: Supplementary file 1 [file sdata201837-isa1.zip › s_study_Gulyas.txt]

Source Name	Material Type	Term Source REF	Term Accession Number	Characteristics[organism]	Term Source REF	Term Accession Number	Protocol REF	Sample Name
Players of fit-fat-cat game	Participant	NCIT	NCIT_C29867	Homo sapiens	NCBITAXON	NCBITaxon:9606	Participants	participant data
Players of fit-fat-cat game	Participant	NCIT	NCIT_C29867	Homo sapiens	NCBITAXON	NCBITaxon:9606	Participants	word chain data
