# Supplementary material for: A dataset on human navigation strategies in foreign networked systems
Source: Sci Data. 2018 Mar 13;5:180037. doi: 10.1038/sdata.2018.37 (PMC5848790; doi:10.1038/sdata.2018.37)
Supplement: Supplementary file 1 [file sdata201837-isa1.zip › a_assay_Gulyas.txt]

Sample Name	Protocol REF	Assay Name	Raw Data File	Comment[Data Repository]	Comment[Data Record Accession]	Comment[Data Record URI]
participant data	Interpretation of the data	participant data	doi:10.17605/OSF.IO/JTYVD	Open Science Framework	doi:10.17605/OSF.IO/JTYVD	http://dx.doi.org/10.17605/OSF.IO/JTYVD
word chain data	Interpretation of the data	word chain data	doi:10.17605/OSF.IO/JTYVD	Open Science Framework	doi:10.17605/OSF.IO/JTYVD	http://dx.doi.org/10.17605/OSF.IO/JTYVD
